# Supplementary material for: Shining a Spotlight on Methyl Groups: Photochemically Induced Dynamic Nuclear Polarization Spectroscopy of 5-Deazariboflavin and Its Nor Analogs
Source: Int J Mol Sci. 2024 Jan 10;25(2):848. doi: 10.3390/ijms25020848 (PMC10815406; doi:10.3390/ijms25020848)
Supplement: Supplementary file 1 [file ijms-25-00848-s001.zip]

Archive with 1 entries (1 files):
- ijms-2789816-supplementary.pdf
